# Supplementary material for: Virucidal activity of olanexidine gluconate against SARS-CoV-2
Source: Access Microbiol. 2025 Jan 13;7(1):000812.v4. doi: 10.1099/acmi.0.000812.v4 (PMC11726771; doi:10.1099/acmi.0.000812.v4)
Supplement: Uncited Table S1. [file acmi-7-00812-s002.xlsx]

## Sheet: Sheet1
	Virus titers (log10 TCID50/mL)	Exposure time (min)
		0			0.5			1			2			3
	1.5% OLG	7.43539	7.60206	7.43539	4.10206	4.10206	4.10206	4.10206	4.10206	4.10206	4.10206	4.10206	4.10206	4.10206	4.10206	4.10206
	80% EtOH	7.43539	8.10206	7.43539	4.10206	4.10206	4.10206	4.10206	4.10206	4.10206	4.10206	4.10206	4.10206	4.10206	4.10206	4.10206
	1% NaClO	7.10206	7.76873	7.43539	4.10206	4.10206	4.10206	4.10206	4.10206	4.10206	4.10206	4.10206	4.10206	4.10206	4.10206	4.10206
	0.2% BKC	7.10206	7.76873	7.60206	4.10206	4.10206	4.10206	4.10206	4.10206	4.10206	4.10206	4.10206	4.10206	4.10206	4.10206	4.10206
	1％ PVP-I	7.10206	7.43539	7.60206	4.10206	4.10206	4.10206	4.10206	4.10206	4.10206	4.10206	4.10206	4.10206	4.10206	4.10206	4.10206
	0.5% CHG	7.10206	7.76873	7.43539	6.93539	7.10206	6.43539	6.76873	6.43539	6.60206	6.26873	5.76873	6.10206	5.76873	5.26873	5.76873
	1％ CHG	7.43539	7.60206	7.43539	5.93539	5.76873	6.60206	4.43539	4.93539	5.60206	4.26873	4.26873	4.93539	4.10206	4.26873	4.10206
	1.5% CHG	7.43539	6.94	7.76873	5.10206	4.26873	4.10206	4.10206	4.10206	4.10206	4.10206	4.10206	4.10206	4.10206	4.10206	4.10206
	0.5% AEG	7.76873	6.94	7.76873	6.26873	5.44	7.10206	5.76873	5.43539	6.26873	6.26873	5.43539	6.26873	4.43539	4.10206	6.26873
	Mean values	Exposure time (min)
		0	0.5	1	2	3
	1.5% OLG	7.49095	4.10206	4.10206	4.10206	4.10206
	80% EtOH	7.65762	4.10206	4.10206	4.10206	4.10206
	1% NaClO	7.43539	4.10206	4.10206	4.10206	4.10206
	0.2% BKC	7.49095	4.10206	4.10206	4.10206	4.10206
	1％ PVP-I	7.37984	4.10206	4.10206	4.10206	4.10206
	0.5% CHG	7.43539	6.82428	6.60206	6.0465	5.60206
	1％ CHG	7.49095	6.10206	4.99095	4.49095	4.15762
	1.5% CHG	7.38137	4.49095	4.10206	4.10206	4.10206
	0.5% AEG	7.49248	6.27026	5.82428	5.99095	4.93539
	Standard deviation	Exposure time (min)
		0	0.5	1	2	3
	1.5% OLG	0.096225	0	0	0	0
	80% EtOH	0.3849	0	0	0	0
	1% NaClO	0.333333	0	0	0	0
	0.2% BKC	0.346944	0	0	0	0
	1％ PVP-I	0.254588	0	0	0	0
	0.5% CHG	0.333333	0.346944	0.166667	0.254588	0.288675
	1％ CHG	0.096225	0.440959	0.585314	0.3849	0.096225
	1.5% CHG	0.416996	0.535758	0	0	0
	0.5% AEG	0.478466	0.831031	0.419435	0.481125	1.16667
